# Supplementary material for: HAMPLE: deciphering TF-DNA binding mechanism in different cellular environments by characterizing higher-order nucleotide dependency
Source: Bioinformatics. 2023 May 4;39(5):btad299. doi: 10.1093/bioinformatics/btad299 (PMC10191609; doi:10.1093/bioinformatics/btad299)
Supplement: btad299_Supplementary_Data [file btad299_supplementary_data.xlsx]

## Sheet: Table S1
	Training sample number
		GM12878	H1	HeLa-S3	HpeG2	K562
	EZH2	1148	11314	1828	3609	1142
	GABPA	8369	5616	4532	4922	9896
	JUND	4561	14656	20464	24925	28308
	MAX	8163	3568	8359	8727	22405
	NRF1	3073	2928	1528	9890	13131
	RFX5	3496	1313	14627	4398	1579
	TAF1	10483	17126	11392	10367	12276
	Validation sample number
		GM12878	H1	HeLa-S3	HpeG2	K562
	EZH2	383	3771	609	1203	381
	GABPA	2790	1872	1511	1641	3299
	JUND	1520	4885	6821	8308	9436
	MAX	2721	1189	2786	2909	7468
	NRF1	1024	976	509	3297	4377
	RFX5	1165	438	4876	1466	526
	TAF1	3494	5709	3797	3456	4092
	Testing sample number
		GM12878	H1	HeLa-S3	HpeG2	K562
	EZH2	383	3771	609	1203	381
	GABPA	2790	1872	1511	1641	3299
	JUND	1520	4885	6821	8308	9436
	MAX	2721	1189	2786	2909	7468
	NRF1	1024	976	509	3297	4377
	RFX5	1165	438	4876	1466	526
	TAF1	3494	5709	3797	3456	4092
